# Supplementary material for: Research on Niche Evaluation of Photovoltaic Agriculture in China
Source: Int J Environ Res Public Health. 2022 Nov 9;19(22):14702. doi: 10.3390/ijerph192214702 (PMC9690549; doi:10.3390/ijerph192214702)
Supplement: Supplementary file 1 [file ijerph-19-14702-s001.zip]

Archive with 1 entries (1 files):
- ijerph-2016495-supplementary.pdf
